# Supplementary material for: Comparative Evaluation of Different Targeted and Untargeted Analytical Approaches to Assess Greek Extra Virgin Olive Oil Quality and Authentication
Source: Molecules. 2022 Feb 16;27(4):1350. doi: 10.3390/molecules27041350 (PMC8874659; doi:10.3390/molecules27041350)
Supplement: Supplementary file 1 [file molecules-27-01350-s001.zip]

Archive with 1 entries (1 files):
- molecules-1443765-supplementary.pdf
